# Supplementary material for: Waterborne exposure to BPS causes thyroid endocrine disruption in zebrafish larvae
Source: PLoS One. 2017 May 3;12(5):e0176927. doi: 10.1371/journal.pone.0176927 (PMC5415059; doi:10.1371/journal.pone.0176927)
Supplement: S1 Dataset — Data A: Concentrations of BPS in exposure solutions. Data B: BPS content in zebrafish larvae. Data C: mRNA expression of crh, pax8, slc5a5, tg, and ttr. Data D: mRNA expression of trα, trβ, dio1, dio2, dio3, and ugt1ab. Data E: Whole-body T4 contents. Data F: Whole-body T3 contents. Data G: Whole-body TSH contents. (XLSX) [file pone.0176927.s001.xlsx]

## Sheet: Sheet1
Data A: Concentrations of BPS in exposure solutions
								Data E: Whole-body T4 contents (ng/g)
	BPS concentration (μg/L)	0	1	3	10	30			BPS concentration (μg/L)	0	1	3	10	30
	144 hpf	0	1.08	4.24	11.8	32.3				38.8335	40.5332	32.9425	33.388	33.2781
		0	1.03	2.97	9.75	31.4				42.9031	46.7432	37.4741	41.1527	30.9859
		0	1.24	3.16	10.6	32.7				41.6948	37.8384	35.6441	30.5411	28.1622
		0	1.01	3.53	11.4	26.3				46.3269	44.6505	37.8983	39.6501	30.5
		0	1.34	4.08	13.3	33.7				45.1683	40.1013	46.4171	39.361	40.3214
		0	1.36	3.43	11.3	33.8				52.2566	35.9357	40.5524	31.0599	35.3368
	168 hpf	0	0.82	3.22	9.62	28.3		Data F: Whole-body T3 contents (ng/g)
		0	0.64	4.01	10.73	30.1			BPS concentration (μg/L)	0	1	3	10	30
		0	1.05	2.65	13.25	29.9				2.29625	1.93369	2.15992	2.17744	1.1725
		0	0.87	2.36	9.72	32.2				2.29625	2.27612	2.15995	2.16118	1.92894
		0	0.96	1.9	8.53	28.9				2.09674	2.09415	2.35251	2.37822	1.49294
		0	1.21	2.41	10.3	27.6				1.54035	2.14561	1.86472	1.72957	1.51897
Data B: BPS content in zebrafish larvae (ng/g,ww)										1.94981	2.71871	1.88577	2.09388	1.78727
	BPS concentration (μg/L)	0	1	3	10	30				2.47935	2.1087	2.03872	1.69893	1.76278
		0	0.12	0.34	0.71	2.25		Data G: Whole-body TSH contents (μIU/g)
		0	0.09	0.43	0.96	3.12			BPS concentration (μg/L)	0	1	3	10	30
		0	0.15	0.31	0.88	2.07				233.371	125.584	274.534	242.25	365.548
		0	0.06	0.28	0.73	1.96				152.871	199.37	213.287	277.274	276
		0	0.21	0.5	0.68	1.84				182.597	190.372	247.02	235.395	267.755
		0	0.13	0.27	0.94	2.01				149.312	153.906	181.625	245.998	284.596
Data C: mRNA expression of crh, pax8, slc5a5, tg, and ttr										181.183	252.649	150.064	279.623	315.65
	BPS concentration (μg/L)	0	1	3	10	30				265.549	236.807	245.852	299.143	290.829
	crh	0.733143	1.76922	1.5151	1.26288	2.47747
		1.07756	1.78933	1.44896	1.21657	2.41969
		1.25794	1.0509	1.55214	2.2676	2.48538
		0.841759	1.2927	1.8759	1.87894	3.34772
		1.55788	1.07697	1.65472	2.02703	2.14374
		0.762564	1.28831	1.22172	1.71763	2.14694
	pax8	0.623358	1.69391	0.964386	1.80179	2.3604
		1.32941	1.17708	1.13048	1.19013	1.9013
		1.20671	1.22431	2.17375	1.26998	2.41067
		1.11657	1.71196	0.912949	2.03109	2.91737
		0.900389	0.888053	1.86041	1.28415	1.86699
		0.994691	0.842598	1.92655	1.83293	2.6356
	slc5a5	0.909806	0.98012	1.1075	1.99845	2.41167
		0.851058	0.899241	2.00198	1.8451	2.16407
		1.29148	1.1346	1.75149	1.73043	2.37662
		0.865936	1.34097	0.921709	1.24914	1.22216
		0.955007	2.41401	1.05434	1.36953	2.00967
		1.20922	1.23763	1.76053	1.44466	1.38108
	tg	0.778339	1.03539	2.26086	1.959	2.58772
		0.865149	0.902419	1.29668	2.12157	2.61404
		1.48506	0.802164	1.39084	2.76795	3.18884
		0.882287	1.01307	2.18076	1.93057	2.80185
		1.01503	1.34307	1.13156	2.08727	3.22898
		1.17737	1.35932	1.14254	2.12635	1.59602
	ttr	0.971594	1.09037	0.66004	0.400353	0.321084
		0.853123	0.943708	0.8161	0.4952	0.47475
		1.03399	0.992276	0.58946	0.644962	0.611089
		1.16677	0.957612	0.609918	0.667738	0.47762
		1.10637	0.995991	0.613526	0.764564	0.53733
		1.02852	0.705632	0.494753	0.568346	0.348722
Data D: mRNA expression of trα, trβ, dio1, dio2, dio3, and ugt1ab
	BPS concentration (μg/L)	0	1	3	10	30
	tr	0.95348	1.05788	1.26124	0.927603	1.20893
		1.04879	0.819079	0.838485	1.22308	0.933526
		1.02498	0.943831	1.06366	1.47256	1.45796
		0.975626	1.3498	1.05573	0.965155	0.991751
		1.09312	1.5038	1.05387	1.07319	0.8567
		0.986659	0.913926	0.907236	0.777418	0.950173
	tr	0.974629	1.21869	0.902358	1.24754	0.670066
		1.02603	1.10315	1.21116	0.784092	0.742558
		0.905183	1.01117	1.3184	1.07351	0.627951
		1.09607	1.04169	0.779139	1.02893	0.962396
		0.981037	0.808086	1.30087	0.890626	1.05833
		1.01934	0.862072	0.933214	0.973797	1.59251
	dio1	0.786235	0.949224	1.81162	2.29593	1.21102
		1.14008	0.666127	1.92577	1.23964	2.22555
		1.11561	1.58153	1.54481	2.53447	2.75331
		1.18098	1.21479	1.04422	1.66634	1.9003
		0.790551	2.21755	1.37286	1.24386	3.20357
		1.07109	1.19842	0.872955	1.83739	1.74041
	dio2	0.837859	1.12247	1.49706	1.22108	2.64402
		1.19353	1.13976	1.27553	1.14748	2.12532
		0.92707	1.08388	1.10579	1.19861	1.81252
		1.07867	1.2438	1.18349	1.87762	1.8471
		1.00928	1.14748	1.47967	1.16373	1.81664
		1.05691	1.37956	1.18667	1.2338	2.27643
	dio3	1.01355	1.42844	1.14807	0.871801	1.06459
		0.986626	1.02427	1.04338	0.952289	1.13304
		0.950165	1.26805	1.12727	1.26396	0.883913
		1.05245	1.07644	1.13693	1.02527	1.191
		0.791247	1.14371	1.09171	1.25212	0.750254
		1.26383	1.00956	1.34372	1.06621	0.85912
	ugt1ab	1.07053	0.799514	1.0848	1.81209	2.55457
		0.934117	0.936569	1.15027	2.11178	3.172
		0.935721	1.1225	1.34168	2.20489	2.29088
		1.06869	1.31028	1.13682	1.69237	2.31169
		1.03393	0.952007	0.968766	1.38913	2.73229
		1.13753	1.33443	1.43292	1.60622	1.92755
